# Supplementary material for: Tight regulation of wingless-type signaling in the articular cartilage - subchondral bone biomechanical unit: transcriptomics in Frzb-knockout mice
Source: Arthritis Res Ther. 2012 Jan 20;14(1):R16. doi: 10.1186/ar3695 (PMC3392806; doi:10.1186/ar3695)
Supplement: Additional file 1 — Compiled list of WNT target genes based on the WNT Homepage. [file ar3695-S1.XLSX]

## Sheet: Sheet1
Gene Symbol	Gene Name
axin2	axin2
bglap	bone gamma-carboxyglutamate protein
birc5	baculoviral IAP repeat-containing 5
bmp4	bone morphogenetic protein 4
ccnd1	cyclin D1
cd44	CD44 antigen
cdh1	cadherin 1
cdx1	caudal type homeobox 1
cdx4	caudal type homeobox 4
cldn1	claudin 5
cmycbp	c-myc binding protein
cox2	cyclooxygenase 2
dkk1	dickkopf homolog 1 (Xenopus Laevis)
dkk2	dickkopf homolog 2 (Xenopus Laevis)
dkk3	dickkopf homolog 3 (Xenopus Laevis)
dl1	delta-like 1
eda	ectodysplasin A
edn1	endothelin 1
egfr	epidermal growth factor receptor
en2	engrailed 2
ephb1	eph receptor B1
fgf4	fibroblast growth factor 4
fgf9	fibroblast growth factor 9
fgf18	fibroblast growth factor 18
fgf20	fibroblast growth factor 20
fn1	fibronectin 1
foxl1	forkhead box L1
fra1	fos-like antigen 1
fst	follistatin
fzd7	frizzled homolog 7 (Drosophila)
gas	gastrin
gbx2	gastrulation brain homeobox 2
gja1	gap junction protein, alpha 1
gjb6	gap junction protein, alpha 6
grem1	gremlin 1
grem2	gremlin 2
id2	inhibitor of DNA binding 2
igf2	insulin-like growth factor 2
il8	interleukin 8
irx3	Iroquois related homeobox 3 (Drosophila)
isl1	ISL1 transcription factor, LIM/homeodomain
itf2	transcription factor 4
jag1	jagged 1
junc	jun oncogene
lef1	lymphoid enhancer binding factor 1
lgr5	leucine rich repeat containing G protein coupled receptor 5
met	met proto-oncogene (hepatocyte growth factor receptor)
mmp2	matrix metallopeptidase 2
mmp3	matrix metallopeptidase 3
mmp7	matrix metallopeptidase 7
mmp27	matrix metallopeptidase 27
myc	myelocytomatosis oncogene
nanog	nanog homeobox
neurog1	neurogenin 1
nos2	nitric oxide synthase 2, inducible
nrcam	neuron-glia-CAM-related cell adhesion molecule
pitx2	paired-like homeodomain transcription factor 2
postn	periostin, osteoblast specific factor
ppard	peroxisome proliferator activator receptor delta
rankl	tumor necrosis factor (ligand) superfamily, member 11
rarg	retinoic acid receptor, gamma
runx2	runt related transcription factor 2
sall4	sal-like 4 (Drosophila)
sfrp2	secreted frizzled-related protein 4
six3	sine oculis-related homeobox 3 homolog (Drosophila)
sox17	SRY-box containing gene 17
sox9	SRY-box containing gene 9
stra6	stimulated by retinoic acid gene 6
t	t-complex
tcf1	HNF1 homeobox A
tiam1	T-cell lymphoma invasion and metastasis 1
tnfrsf19	tumor necrosis factor receptor superfamily, member 19
twist1	twist homolog 1 (Drosophila)
twist2	twist homolog 2 (Drosophila)
ubx	Ultrabithorax [Drosophila melanogaster]
upar	plasminogen activator, urokinase receptor
vcan	versican
vegf	vascular endothelial growth factor
wisp1	WNT1 inducible signaling pathway protein 1
wisp2	WNT1 inducible signaling pathway protein 2
wnt3a	wingless-related MMTV integration site 3A
wrch1	ras homolog gene family, member U
xnr3	nodal homolog 3
