# Supplementary material for: Tight regulation of wingless-type signaling in the articular cartilage - subchondral bone biomechanical unit: transcriptomics in Frzb-knockout mice
Source: Arthritis Res Ther. 2012 Jan 20;14(1):R16. doi: 10.1186/ar3695 (PMC3392806; doi:10.1186/ar3695)
Supplement: Additional file 3 — Associations of the differentially regulated gene set using databases defining "biological processes" as analyzed by PANTHER. [file ar3695-S3.XLSX]

## Sheet: Sheet1
Biological Process	Mus musculus genes - REFLIST (26185)	all regulated genes (1397)	all regulated genes (expected)	over or under representation	P-value	upregulated genes (493)	upregulated genes (expected)	over or under representation	P-value	downregulated genes (905)	downregulated genes (expected)	over or under representation	P-value
cellular process	7133	663	380.55	+	3.11e-58	251	134.3	+	8.65e-29	412	246.53	+	5.73e-32
immune system process	2974	348	158.67	+	3.13e-45	145	55.99	+	1.8e-27	203	102.79	+	2.74e-21
cell communication	5033	461	268.52	+	2.83e-34	218	94.76	+	1.14e-36	243	173.95	+	1.46e-08
signal transduction	4858	447	259.18	+	1.86e-33	214	91.46	+	6.69e-37	233	167.9	+	5.8e-08
developmental process	3296	324	175.85	+	9.1e-28	177	62.06	+	5.11e-40	147	113.92	+	0.000793
cell adhesion	1441	183	76.88	+	9.28e-27	112	27.13	+	1.09e-37	71	49.8	+	0.00206
cell cycle	2018	226	107.66	+	7.63e-26	37	37.99	-	0.476	189	69.75	+	5.69e-36
response to stimulus	2486	256	132.63	+	2.98e-24	95	46.81	+	2.85e-11	161	85.92	+	9.5e-15
cell-cell adhesion	890	130	47.48	+	3.98e-24	80	16.76	+	1.04e-30	50	30.76	+	0.000706
mesoderm development	1701	197	90.75	+	4.19e-24	124	32.03	+	3e-39	73	58.79	+	0.0354
system development	2222	235	118.55	+	1.2e-23	143	41.83	+	9.3e-40	92	76.8	+	0.0425
immune response	900	129	48.02	+	3e-23	45	16.94	+	5.09e-09	84	31.11	+	7.28e-16
cell motion	983	127	52.44	+	2.91e-19	59	18.51	+	9.81e-15	68	33.97	+	9.26e-08
cell-cell signaling	1361	151	72.61	+	6.24e-17	90	25.62	+	4.19e-25	61	47.04	+	0.0252
cellular component organization	1582	167	84.4	+	1.04e-16	75	29.79	+	2.83e-13	92	54.68	+	1.12e-06
intracellular signaling cascade	1720	174	91.76	+	1.03e-15	53	32.38	+	0.000338	121	59.45	+	1.72e-13
angiogenesis	429	69	22.89	+	2.98e-15	50	8.08	+	4.49e-24	19	14.83	+	0.167
Unclassified	10946	442	583.98	-	3.3e-15	138	206.09	-	1.38e-10	305	378.31	-	3.49e-07
cellular component morphogenesis	1205	133	64.29	+	7.75e-15	74	22.69	+	7.31e-19	59	41.65	+	0.00541
anatomical structure morphogenesis	1205	133	64.29	+	7.75e-15	74	22.69	+	7.31e-19	59	41.65	+	0.00541
transport	3009	259	160.53	+	1.02e-14	93	56.65	+	1.24e-06	166	104	+	1.11e-09
ectoderm development	1549	158	82.64	+	1.31e-14	111	29.16	+	3.22e-34	47	53.54	-	0.199
metabolic process	9603	644	512.33	+	3.49e-13	217	180.8	+	0.000482	427	331.9	+	6.52e-11
primary metabolic process	9122	617	486.67	+	3.75e-13	208	171.75	+	0.000423	409	315.27	+	8.38e-11
cell surface receptor linked signal transduction	2702	231	144.15	+	7.98e-13	107	50.87	+	1.19e-13	124	93.39	+	0.000772
cell-matrix adhesion	171	37	9.12	+	2.65e-12	28	3.22	+	1.32e-17	9	5.91	+	0.143
carbohydrate transport	189	39	10.08	+	2.81e-12	27	3.56	+	1.32e-15	12	6.53	+	0.0344
skeletal system development	525	71	28.01	+	3.83e-12	58	9.88	+	1.16e-26	13	18.14	-	0.133
nervous system development	1378	137	73.52	+	5.27e-12	88	25.94	+	1.56e-23	49	47.63	+	0.44
mitosis	662	81	35.32	+	1.56e-11	9	12.46	-	0.201	72	22.88	+	5.26e-17
endocytosis	604	75	32.22	+	4.67e-11	35	11.37	+	8.21e-09	40	20.88	+	0.000104
vesicle-mediated transport	1202	121	64.13	+	4.78e-11	47	22.63	+	2.65e-06	74	41.54	+	1.91e-06
macrophage activation	317	48	16.91	+	3.51e-10	25	5.97	+	3.7e-09	23	10.96	+	0.000915
protein transport	1687	152	90	+	3.71e-10	53	31.76	+	0.000214	99	58.31	+	2.83e-07
intracellular protein transport	1687	152	90	+	3.71e-10	53	31.76	+	0.000214	99	58.31	+	2.83e-07
response to pheromone	440	1	23.47	-	1.3e-09	0	8.28	-	0.000235	1	15.21	-	3.6e-06
response to external stimulus	357	50	19.05	+	1.93e-09	26	6.72	+	8.91e-09	24	12.34	+	0.00194
blood coagulation	357	50	19.05	+	1.93e-09	26	6.72	+	8.91e-09	24	12.34	+	0.00194
blood circulation	218	37	11.63	+	1.97e-09	28	4.1	+	5.27e-15	9	7.53	+	0.343
chromosome segregation	217	36	11.58	+	5.76e-09	0	4.09	-	0.0165	36	7.5	+	3.79e-14
regulation of liquid surface tension	18	11	0.96	+	6.46e-09	11	0.34	+	1.12e-13	0	0.62	-	0.537
defense response to bacterium	81	21	4.32	+	6.54e-09	17	1.53	+	6.92e-13	4	2.8	+	0.308
B cell mediated immunity	406	53	21.66	+	6.57e-09	5	7.64	-	0.224	48	14.03	+	5.49e-13
complement activation	166	30	8.86	+	1.67e-08	28	3.13	+	6.25e-18	2	5.74	-	0.0741
carbohydrate metabolic process	1038	100	55.38	+	2.12e-08	52	19.54	+	2.8e-10	48	35.88	+	0.0278
apoptosis	1035	99	55.22	+	3.5e-08	37	19.49	+	0.00019	62	35.77	+	2.92e-05
system process	2750	212	146.72	+	4.3e-08	111	51.78	+	1e-14	101	95.04	+	0.274
cytokinesis	245	35	13.07	+	3.15e-07	8	4.61	+	0.0952	27	8.47	+	2.56e-07
hemopoiesis	223	32	11.9	+	9.03e-07	8	4.2	+	0.063	24	7.71	+	1.74e-06
embryonic development	545	57	29.08	+	2.28e-06	34	10.26	+	2.25e-09	23	18.84	+	0.194
porphyrin metabolic process	38	11	2.03	+	9.17e-06	2	0.72	+	0.161	9	1.31	+	9.61e-06
protein metabolic process	3979	272	212.28	+	9.71e-06	91	74.91	+	0.0275	181	137.52	+	6.15e-05
asymmetric protein localization	39	11	2.08	+	1.16e-05	10	0.73	+	5.96e-09	1	1.35	-	0.61
protein localization	39	11	2.08	+	1.16e-05	10	0.73	+	5.96e-09	1	1.35	-	0.61
lipid metabolic process	1266	104	67.54	+	1.39e-05	51	23.84	+	4.1e-07	53	43.76	+	0.0904
response to stress	547	53	29.18	+	3.84e-05	13	10.3	+	0.236	40	18.91	+	1.24e-05
cellular defense response	564	54	30.09	+	4.43e-05	10	10.62	-	0.505	44	19.49	+	9.1e-07
homeostatic process	143	21	7.63	+	4.61e-05	14	2.69	+	8.79e-07	7	4.94	+	0.229
meiosis	281	32	14.99	+	8.06e-05	4	5.29	-	0.39	28	9.71	+	1.09e-06
neurological system process	2477	175	132.15	+	9.97e-05	82	46.64	+	4.25e-07	93	85.61	+	0.215
natural killer cell activation	153	21	8.16	+	0.000116	0	2.88	-	0.0556	21	5.29	+	1.76e-07
negative regulation of apoptosis	296	31	15.79	+	0.000423	14	5.57	+	0.00177	17	10.23	+	0.0316
response to interferon-gamma	135	18	7.2	+	0.000482	3	2.54	+	0.467	15	4.67	+	0.000103
phosphate metabolic process	235	26	12.54	+	0.000545	2	4.42	-	0.181	24	8.12	+	4.17e-06
nucleobase, nucleoside, nucleotide and nucleic acid metabolic process	4156	267	221.73	+	0.000678	66	78.25	-	0.0715	201	143.64	+	3.78e-07
cellular amino acid and derivative metabolic process	388	37	20.7	+	0.000706	13	7.31	+	0.0348	24	13.41	+	0.00538
establishment or maintenance of chromatin architecture	352	34	18.78	+	0.000919	1	6.63	-	0.00977	33	12.17	+	4.7e-07
visual perception	431	39	22.99	+	0.00132	25	8.11	+	1.13e-06	14	14.9	-	0.476
muscle organ development	536	46	28.6	+	0.00148	38	10.09	+	6.75e-12	8	18.53	-	0.00483
regulation of biological process	59	10	3.15	+	0.00154	5	1.11	+	0.00559	5	2.04	+	0.056
regulation of vasoconstriction	59	10	3.15	+	0.00154	5	1.11	+	0.00559	5	2.04	+	0.056
female gamete generation	303	29	16.17	+	0.00238	15	5.7	+	0.00079	14	10.47	+	0.171
heart development	419	37	22.35	+	0.00258	28	7.89	+	1.46e-08	9	14.48	-	0.0868
organelle organization	382	34	20.38	+	0.00333	1	7.19	-	0.00592	33	13.2	+	2.66e-06
sensory perception of sound	125	15	6.67	+	0.00364	10	2.35	+	0.000164	5	4.32	+	0.434
localization	113	13	6.03	+	0.00901	10	2.13	+	7.27e-05	3	3.91	-	0.452
spermatogenesis	571	18	30.46	-	0.00991	3	10.75	-	0.00556	15	19.73	-	0.168
oxygen and reactive oxygen species metabolic process	70	9	3.73	+	0.0143	2	1.32	+	0.38	7	2.42	+	0.0119
amino acid transport	85	10	4.53	+	0.0177	3	1.6	+	0.217	7	2.94	+	0.0302
muscle contraction	485	36	25.88	+	0.033	22	9.13	+	0.00018	14	16.76	-	0.298
fertilization	193	17	10.3	+	0.0335	14	3.63	+	2.51e-05	3	6.67	-	0.0998
coenzyme metabolic process	109	11	5.82	+	0.0351	5	2.05	+	0.0571	6	3.77	+	0.179
dorsal/ventral axis specification	110	11	5.87	+	0.0371	6	2.07	+	0.019	5	3.8	+	0.332
anterior/posterior axis specification	100	10	5.34	+	0.0453	5	1.88	+	0.0424	5	3.46	+	0.266
lipid transport	269	21	14.35	+	0.0578	4	5.06	-	0.428	17	9.3	+	0.0143
phosphate transport	81	8	4.32	+	0.0723	1	1.53	-	0.549	7	2.8	+	0.0242
gut mesoderm development	133	3	7.1	-	0.0764	3	2.5	+	0.458	0	4.6	-	0.00997
nucleobase, nucleoside, nucleotide and nucleic acid transport	142	12	7.58	+	0.0832	0	2.67	-	0.0685	12	4.91	+	0.00461
sulfur metabolic process	113	10	6.03	+	0.0855	3	2.13	+	0.358	7	3.91	+	0.101
segment specification	249	8	13.28	-	0.0864	6	4.69	+	0.329	2	8.61	-	0.00832
synaptic transmission	597	40	31.85	+	0.0885	17	11.24	+	0.063	23	20.63	+	0.328
respiratory electron transport chain	543	22	28.97	-	0.109	7	10.22	-	0.198	15	18.77	-	0.228
oxidative phosphorylation	95	2	5.07	-	0.119	0	1.79	-	0.167	2	3.28	-	0.362
cellular calcium ion homeostasis	49	5	2.61	+	0.124	0	0.92	-	0.397	5	1.69	+	0.0291
induction of apoptosis	383	26	20.43	+	0.131	15	7.21	+	0.00695	11	13.24	-	0.328
generation of precursor metabolites and energy	573	24	30.57	-	0.132	7	10.79	-	0.154	17	19.8	-	0.31
neurotransmitter secretion	338	23	18.03	+	0.145	6	6.36	-	0.548	17	11.68	+	0.0836
exocytosis	401	26	21.39	+	0.183	7	7.55	-	0.517	19	13.86	+	0.108
reproduction	1106	66	59.01	+	0.192	26	20.82	+	0.148	40	38.23	+	0.407
mitochondrion organization	30	0	1.6	-	0.202	0	0.56	-	0.568	0	1.04	-	0.354
response to toxin	121	9	6.46	+	0.203	7	2.28	+	0.00875	2	4.18	-	0.212
RNA localization	74	2	3.95	-	0.245	0	1.39	-	0.248	2	2.56	-	0.529
gamete generation	1007	59	53.72	+	0.249	20	18.96	+	0.436	39	34.8	+	0.256
extracellular transport	145	10	7.74	+	0.251	3	2.73	+	0.514	7	5.01	+	0.239
pattern specification process	404	25	21.55	+	0.254	14	7.61	+	0.023	11	13.96	-	0.261
tricarboxylic acid cycle	33	3	1.76	+	0.259	0	0.62	-	0.537	3	1.14	+	0.108
ion transport	769	45	41.03	+	0.285	10	14.48	-	0.142	35	26.58	+	0.064
antigen processing and presentation of peptide or polysaccharide antigen via MHC class II	35	3	1.87	+	0.287	0	0.66	-	0.517	3	1.21	+	0.122
endoderm development	52	4	2.77	+	0.302	1	0.98	+	0.625	3	1.8	+	0.269
vitamin metabolic process	87	3	4.64	-	0.319	2	1.64	+	0.488	1	3.01	-	0.198
mammary gland development	90	6	4.8	+	0.349	1	1.69	-	0.495	5	3.11	+	0.203
vitamin transport	92	6	4.91	+	0.368	4	1.73	+	0.0977	2	3.18	-	0.384
cellular glucose homeostasis	76	5	4.05	+	0.382	3	1.43	+	0.174	2	2.63	-	0.512
peroxisomal transport	26	2	1.39	+	0.404	0	0.49	-	0.613	2	0.9	+	0.227
lysosomal transport	28	2	1.49	+	0.44	1	0.53	+	0.41	1	0.97	+	0.62
acyl-CoA metabolic process	29	2	1.55	+	0.458	1	0.55	+	0.421	1	1	-	0.735
sensory perception	1160	63	61.89	+	0.46	39	21.84	+	0.000426	24	40.09	-	0.00367
cation transport	640	33	34.14	-	0.466	8	12.05	-	0.149	25	22.12	+	0.295
anion transport	161	8	8.59	-	0.511	2	3.03	-	0.416	6	5.56	+	0.482
nitrogen compound metabolic process	71	4	3.79	+	0.524	2	1.34	+	0.386	2	2.45	-	0.556
nuclear transport	92	5	4.91	+	0.544	0	1.73	-	0.176	5	3.18	+	0.216
vitamin biosynthetic process	45	2	2.4	-	0.569	1	0.85	+	0.572	1	1.56	-	0.539
antigen processing and presentation	95	5	5.07	-	0.604	1	1.79	-	0.466	4	3.28	+	0.416
neuronal action potential propagation	77	4	4.11	-	0.608	4	1.45	+	0.0592	0	2.66	-	0.0696
