# Supplementary material for: Tight regulation of wingless-type signaling in the articular cartilage - subchondral bone biomechanical unit: transcriptomics in Frzb-knockout mice
Source: Arthritis Res Ther. 2012 Jan 20;14(1):R16. doi: 10.1186/ar3695 (PMC3392806; doi:10.1186/ar3695)
Supplement: Additional file 5 — GSEA analysis of all expressed genes by KEGG pathway. [file ar3695-S5.XLSX]

## Sheet: Sheet1
	KEGG pathway	Size	Enrichment Score (ES)	Normalized Enrichment Score (NES)	nominal p-value	FDR q-value	FWER p-value	Rank at Max
Positive enrichment
1	HSA04512_ECM receptor interaction	70	0.35	3.42	0.000	0.000	0.000	3902
2	HSA04080_Neuroactive ligand receptor interaction	119	0.24	3.02	0.000	0.000	0.000	3883
3	HSA04514_Cell adhesion molecules	78	0.27	2.87	0.000	0.000	0.000	4975
4	HSA01430_Cell communication	52	0.33	2.82	0.000	0.000	0.000	3447
5	HSA05217_Basal cell carcinoma	39	0.38	2.74	0.000	0.000	0.001	5050
6	HSA00280_Valine leucine and isoleucine degradation	41	0.36	2.69	0.000	0.000	0.001	7230
7	HSA04350_TGFbeta signaling pathway	72	0.27	2.66	0.000	0.001	0.004	6274
8	HSA04360_Axon guidance	107	0.22	2.63	0.000	0.001	0.004	6567
9	HSA03320_PPAR signaling pathway	50	0.31	2.59	0.000	0.001	0.004	6368
10	HSA00071_Fatty acid metabolism	38	0.34	2.49	0.000	0.001	0.013	7218
11	HSA04020_Calcium signaling pathway	123	0.18	2.39	0.000	0.003	0.028	7151
Negative enrichment
1	HSA04110_Cell cycle	100	-0.33	-3.97	0.000	0.000	0.000	4825
2	HSA03010_Ribosome	55	-0.45	-3.94	0.000	0.000	0.000	7404
3	HSA00190_Oxidative phosphorylation	99	-0.29	-3.46	0.000	0.000	0.000	11267
4	HSA04640_Hematopoietic cell lineage	58	-0.38	-3.34	0.000	0.000	0.000	1986
5	HSA03050_Proteasome	22	-0.47	-2.69	0.000	0.001	0.004	8615
6	HSA00790_Folate biosynthesis	34	-0.37	-2.58	0.000	0.001	0.006	7767
7	HSA00240_Pyrimidine metabolism	79	-0.24	-2.44	0.000	0.002	0.020	7854
8	HSA03020_RNA polymerase	21	-0.44	-2.41	0.002	0.003	0.029	8295
9	HSA04662_B cell receptor signaling pathway	60	-0.26	-2.36	0.000	0.004	0.038	2011
10	HSA03022_Basal transcription factors	28	-0.38	-2.36	0.000	0.003	0.039	6063
